# Supplementary material for: A single-center real-world review of 10 kHz high-frequency spinal cord stimulation outcomes for treatment of chronic pain
Source: Interv Pain Med. 2024 Mar 11;3(1):100402. doi: 10.1016/j.inpm.2024.100402 (PMC11373048; doi:10.1016/j.inpm.2024.100402)
Supplement: Multimedia component 1 [file mmc1.xlsx]

## Sheet: Sheet1
	Trial Chi Square	UNMH	Stauss	SENZA	Total
	Response	106	1393	90	1589
	Non-Responder	31	214	7	252
	Total	137	1607	97	1841
	p=0.0016
	Permanent Implant Chi Square	UNMH	Stauss	SENZA	Total
	Response	58	254	71	383
	Non-Responder	22	72	19	113
	Total	80	326	90	496
	p=0.54
	Trial Fisher's Exact: UNMH vs. Stauss	UNMH	Stauss	Total
	Responder	106	1393	1499
	Non-Responder	37	214	245
	Total	137	1607	1744
	p=0.006
	Trial Fisher's Exact: UNMH vs.SENZA	UNMH	Stauss	Total
	Responder	106	90	196
	Non-Responder	31	7	38
	Total	137	97	234
	p=0.002
	Function Improvement Fisher's UNMH vs. Stauss	UNMH	Stauss	Total
	Yes	59	787	846
	No	29	301	330
	Total	88	1088	1176
	p=0.29
	Sleep Improvement Fisher's UNMH vs. Stauss	UNMH	Stauss	Total
	Yes	31	693	724
	No	38	327	365
	Total	69	1020	1089
	p=0.0009
	Med Decrease Fisher's UNMH vs. Stauss	UNMH	Stauss	Total
	Yes	59	787	846
	No	29	301	330
	Total	88	1088	1176
	p=0.01
